# Supplementary material for: The RNA-centred view of the synapse: non-coding RNAs and synaptic plasticity
Source: Philos Trans R Soc Lond B Biol Sci. 2014 Sep 26;369(1652):20130504. doi: 10.1098/rstb.2013.0504 (PMC4142025; doi:10.1098/rstb.2013.0504)
Supplement: Supplementary Table S1 [file rstb20130504supp1.xlsx]

## Sheet: Sheet1
Neil R. Smalheiser, The RNA-centered view of the synapse: noncoding RNAs and synaptic plasticity
Three adult male C57Bl/6J mice were dissected to remove frontal cortex and hippocampus as described [44]. Synaptosomes were prepared from the total hippocampal homogenate. Total RNA was isolated [30] and was subjected to Illumina deep sequencing to capture small RNAs in the size range of 15-35 nt. (these studies were performed in parallel with the studies reported in Experiment 2 of ref. 41).
The dataset has been filtered here to show only those sequences which a) passed quality control, b) aligned exactly and uniquely to the human reference genome, c) aligned within known gene loci, d) were expressed in at least 50 sequence counts within synaptosomes, and e) exhibited synaptic enrichment ratios of 5 or greater. Counts were normalized as counts per million mappable reads, and the syna…
Sequence	Length	Chr	Sequence_Start	Sequence_End	Strand	Cortex	Hipp	Syn	Hipp normalized	Syn normalized	Syn ratio	Symbol	Name	MGI_ID	Gene_Start	Gene_End	Notes
CTGCGATGATGTCATATCTTAGGACACCTTTGGA	34	chr18	75160712	75160745	F	3	5	832	5.39928	1134.49	210.119	Rpl17	ribosomal protein L17	MGI:2448270	75160131	75163035	5' end of snoRNA
GCAGACTTAACTCTGATGAACAATCATGTCTTTCG	35	chr1	162967759	162967793	F	13	9	1352	9.7187	1843.55	189.691	Gas5	growth arrest specific 5	MGI:95659	162965297	162968668	in middle of snoRNA
ACTGCTGACAAGACTCTGATGTCTGTTGTATTCG	34	chr8	87574127	87574160	F	11	5	509	5.39928	694.058	128.546	Tnpo2	transportin 2 (importin 3, karyopherin beta 2b)	MGI:2384849	87560814	87581482	in middle of snoRNA
GCGACCAAAGTCTGATAAAGATGATTGTGATCTA	34	chr11	77995202	77995235	R	54	35	3087	37.795	4209.35	111.373	Snord4a	small nucleolar RNA, C/D box 4A	MGI:3819540	77995189	77995258	in middle of snoRNA
CTGCTGCTGAGGTTGTGTGATTGCTCAGACTCAAA	35	chr9	20695223	20695257	F	16	8	466	8.63885	635.424	73.5543	Ppan	peter pan homolog (Drosophila)	MGI:2178445	20692619	20696623	in middle of snoRNA
GACTGCTGACAAGACTCTGATGTCTGTTGTATTCG	35	chr8	87574126	87574160	F	24	18	1036	19.4374	1412.66	72.6774	Tnpo2	transportin 2 (importin 3, karyopherin beta 2b)	MGI:2384849	87560814	87581482	in middle of snoRNA
ATCCCCCACAAGGGAATGAGGACATGTCC	29	chr11	48615568	48615596	F	54	28	1324	30.236	1805.37	59.7093	Snord96a	small nucleolar RNA, C/D box 96A	MGI:3819568	48615535	48615611	in middle of snoRNA
TACCGTGAAAAGAAGTAACCTCTGAGCAG	29	chr18	75161144	75161172	F	11	24	810	25.9165	1104.49	42.6173	Rpl17	ribosomal protein L17	MGI:2448270	75160131	75163035	3' end of snoRNA
CGGCGATGATGACACTCCATACATAGCACGCGTTA	35	chr11	106362305	106362339	F	183	80	2148	86.3885	2928.95	33.9044	Snord104	small nucleolar RNA, C/D box 104	MGI:3819515	106362305	106362377	5' end of snoRNA
AGTACTGTGTTGGCTAGTTCCTTCCTTGGATGTC	34	chr9	40611711	40611744	F	61	44	850	47.5137	1159.04	24.3937	Hspa8	heat shock protein 8	MGI:105384	40609356	40613282	7 bases from 3' end of snoRNA
CTTAATGATGAACAATGTAAATGACAAGCATA	32	chr19	8799023	8799054	F	341	210	3858	226.77	5260.66	23.1982	Snhg1	small nucleolar RNA host gene (non-protein coding) 1	MGI:3763743	8797977	8800816	near 5' end of snorNA
AATGCTGTGTTGGCTAGTTCCTTCCTTGGATGTC	34	chr9	40612123	40612156	F	138	136	2064	146.86	2814.41	19.1639	Snord14d	small nucleolar RNA, C/D box 14D	MGI:3851602	40612078	40612164	7 bases from 3' end of snoRNA
TATCAATGATGTCCTAAAAAATAAATGTCTGAACA	35	chr15	5068408	5068442	F	87	47	713	50.7532	972.227	19.156	Snord72	small nucleolar RNA, C/D box 72	MGI:3819555	5068421	5068480	near 5' end of snorNA
GACCCTGTTGATCTCAAATACTAATTGCCAGTTT	34	chr2	166890816	166890849	F	151	87	1176	93.9475	1603.56	17.0687	Snord12	small nucleolar RNA, C/D box 12	MGI:3819520	166890793	166890858	in middle of snoRNA
GGTCAATGATGTGTTGGCATGTATTATCTGAATTC	35	chr3	153574620	153574654	R	48	52	551	56.1525	751.328	13.3801	Rabggtb	RAB geranylgeranyl transferase, b subunit	MGI:99537	153570253	153575930	5' end of snoRNA
TAACTCTGATGAACAATCATGTCTTTCGCTCCTA	34	chr1	162967766	162967799	F	111	73	761	78.8295	1037.68	13.1636	Gas5	growth arrest specific 5	MGI:95659	162965297	162968668	7 bases from 3' end of snoRNA
TTGCATGATGACTTGAATTGTCGGATACCCCTTCA	35	chr10	23506313	23506347	R	116	118	1229	127.423	1675.83	13.1517	Rps12	ribosomal protein S12	MGI:98105	23504989	23507015	near 5' end of snoRNA
ATTCTGTGATGACTTTACCAAATGACTTTCGTTC	34	chr10	127521200	127521233	F	49	39	400	42.1144	545.429	12.9511	Atp5b	ATP synthase, H+ transporting mitochondrial F1 complex, beta subunit	MGI:107801	127520363	127527444	5' end of snoRNA
GTTGCTGTGATGACTATCTTAGGACACCTTTGGA	34	chr18	75161533	75161566	F	117	49	413	52.9129	563.155	10.6431	Rpl17	ribosomal protein L17	MGI:2448270	75160131	75163035	5' end of snoRNA
CGGGACTGACCTGAAATGAAGAGAATACTCTTGC	34	chr16	23109052	23109085	F	54	47	395	50.7532	538.611	10.6123	Snord2	small nucleolar RNA, C/D box 2	MGI:3819528	23109026	23109093	8 bases from 3' end of snoRNA
TTTGCATGATGACTTGAATTGTCGGATACCCCTTC	35	chr10	23506314	23506348	R	45	51	397	55.0726	541.338	9.82952	Rps12	ribosomal protein S12	MGI:98105	23504989	23507015	near 5' end of snorNA
AACTCTGATGAACAATCATGTCTTTCGCTCCTATC	35	chr1	162967767	162967801	F	114	67	521	72.3503	710.421	9.81918	Gas5	growth arrest specific 5	MGI:95659	162965297	162968668	near 3' end of snoRNA
CCTGCATGATGACGAACAAATACTGACTACCTGAA	35	chr1	162966813	162966847	F	44	48	371	51.8331	505.885	9.75989	Gas5	growth arrest specific 5	MGI:95659	162965297	162968668	5' end of snoRNA
TTGCTGTGATGACTATCTTAGGACACCTT	29	chr18	75161534	75161562	F	24950	13862	106206	14969	144819	9.67465	Rpl17	ribosomal protein L17	MGI:2448270	75160131	75163035	5'end of snoRNA
CTGACTTGATGAAAGTACTTTTGAACCCTTTTCCA	35	chr8	125626964	125626998	F	589	216	1637	233.249	2232.17	9.56989	Snord68	small nucleolar RNA, C/D box 68	MGI:3819550	125626958	125627005	in middle of snoRNA
AGACTCTGATGTCTGTTGTATTCGTACTGGCTGA	34	chr8	87574137	87574170	F	75	112	847	120.944	1154.95	9.54943	Tnpo2	transportin 2 (importin 3, karyopherin beta 2b)	MGI:2384849	87560814	87581482	near 3' end of snoRNA
TGTTGTGATGATGGGCAAAAATGTTCAACTGCTC	34	chr9	15119969	15120002	F	76	84	592	90.7079	807.234	8.89927	Taf1d	TATA box binding protein (Tbp)-associated factor, RNA polymerase I, D	MGI:1922566	15110658	15121441	near 5' end of snoRNA
GCTCACTATGACTGCTAATGAAAACACAGGAACAC	35	chr19	8799603	8799637	F	265	180	1249	194.374	1703.1	8.76198	Snhg1	small nucleolar RNA host gene (non-protein coding) 1	MGI:3763743	8797977	8800816	9 bases before 3'end of snoRNA
CTGTTGATCTCAAATACTAATTGCCAGTTTTGTC	34	chr2	166890820	166890853	F	94	65	432	70.1906	589.063	8.39233	Snord12	small nucleolar RNA, C/D box 12	MGI:3819520	166890793	166890858	near 3' end of snoRNA
GTCCATGATGAGCAACACTCACCATCTTTCGTT	33	chr7	52382799	52382831	R	44	67	435	72.3503	593.154	8.19835	Snord32a	small nucleolar RNA, C/D box 32A	MGI:1351324	52382753	52382833	near 5' end of snoRNA
GGAAAGGATGAACGAACTTGGCCTGACCTTCAGAA	35	chr2	130103753	130103787	F	262	160	988	172.777	1347.21	7.79739	Snord57	small nucleolar RNA, C/D box 57	MGI:3819544	130103762	130103824	5' end of snoRNA
GGCTTTGCTGAAATCCAGAGGCTGTTTCTGAGC	33	chr11	48614400	48614432	F	163	207	1222	223.53	1666.28	7.45441	Gnb2l1	guanine nucleotide binding protein (G protein), beta polypeptide 2 like 1	MGI:101849	48613862	48619743	near 3' end of snoRNA
TGCTGTGATGACTATCTTAGGACACCTTTGGATTA	35	chr18	75161535	75161569	F	1209	878	5106	948.113	6962.4	7.34342	Rpl17	ribosomal protein L17	MGI:2448270	75160131	75163035	5' end of snoRNA
TACCATGATGATAACATAGTTCAGCAGACTTAAC	34	chr1	162967736	162967769	F	68	75	431	80.9892	587.699	7.25652	Gas5	growth arrest specific 5	MGI:95659	162965297	162968668	5' end of snoRNA
CTGCAGTGATGACTATCTTAGGACACCTT	29	chr18	75161109	75161137	F	90	112	606	120.944	826.324	6.8323	Rpl17	ribosomal protein L17	MGI:2448270	75160131	75163035	maps to 5' end of snoRNA
ATATATGATGACTTTCATAGAATCTCGTTCGGC	33	chr19	8799831	8799863	F	79	109	566	117.704	771.782	6.55695	Snhg1	small nucleolar RNA host gene (non-protein coding) 1	MGI:3763743	8797977	8800816	5' end of snoRNA
CGACTATGAGATGACTCTACATGCACTACCATC	33	chr7	52382243	52382275	R	676	661	3412	713.785	4652.51	6.51808	Snord33	small nucleolar RNA, C/D box 33	MGI:1351323	52382234	52382315	9 bases before 3'end of snoRNA
CTCGCTGAGGAAACTGCACGTCACCCTCC	29	chr10	23505565	23505593	R	58	104	536	112.305	730.874	6.50794	Rps12	ribosomal protein S12	MGI:98105	23504989	23507015	maps near 3' end of snorNA
TGGAATGATGACATTCTCCGGAATCGCTGTACTGA	35	chr8	125626933	125626967	F	101	152	778	164.138	1060.86	6.46321	Snord68	small nucleolar RNA, C/D box 68	MGI:3819550	125626958	125627005	overlaps 5' end of snoRNA
TGCTTTGCTGAAATCCAGAGGCTGTTTCTGAGC	33	chr11	48616674	48616706	F	127	154	786	166.298	1071.77	6.44487	Snord95	small nucleolar RNA, C/D box 95	MGI:3819567	48616641	48616708	near 3' end of snoRNA
TGACTTGATGAAAGTACTTTTGAACCCTTTTCCA	34	chr8	125626965	125626998	F	1384	694	3499	749.42	4771.14	6.36644	Snord68	small nucleolar RNA, C/D box 68	MGI:3819550	125626958	125627005	in middle of snoRNA
CTCACGACTGTGAGATCAACCCATGCACCGCTC	33	chr7	52382761	52382793	R	204	191	957	206.252	1304.94	6.3269	Snord32a	small nucleolar RNA, C/D box 32A	MGI:1351324	52382753	52382833	9 bases before 3'end of snoRNA
AGCCCGTGATGAATTAATTTCTGACACCTCGTA	33	chr17	24665421	24665453	F	144	158	764	170.617	1041.77	6.10588	2610019E17Rik	RIKEN cDNA 2610019E17 gene	MGI:1922864	24665196	24665689	5' end of snoRNA
GTGGACAGAAGGGATTTCTGAAAAACACTTTTC	33	chr1	162966003	162966035	F	147	93	438	100.427	597.244	5.94707	Gas5	growth arrest specific 5	MGI:95659	162965297	162968668	8 bases from 3' end of snoRNA
AATTTTAACTGGCAAGTGGAAATGTTTTGAACA	33	chr19	5797298	5797330	R	56	118	1735	127.423	2365.8	18.5665	Malat1	metastasis associated lung adenocarcinoma transcript 1 (non-coding RNA)	MGI:1919539	5795690	5802671	inside Malat1 ncRNA
AAAAGTCGTAACAAGGTTTCCGTAGGTGAACCTGC	35	chr17	39985099	39985133	F	167	40	1390	43.1942	1895.36	43.88	Rn18s	18S ribosomal RNA	MGI:97943	39983299	39985147	18S rRNA
AAAAGTCGTAACAAGGTTTCCGTAGGAACCTGCGG	35	chr17	39985099	39985133	F	83	26	545	28.0763	743.147	26.4689	Rn18s	18S ribosomal RNA	MGI:97943	39983299	39985147	18S rRNA
CTCTGGCATGCTAACTAGTTACGCGACCCCCGAGC	35	chr17	39984693	39984727	F	75	35	501	37.795	683.149	18.0751	Rn18s	18S ribosomal RNA	MGI:97943	39983299	39985147	18S rRNA
GATAACGAACGAGACTCTGGCATGCTAACTAGTTA	35	chr17	39984679	39984713	F	38	32	439	34.5554	598.608	17.3231	Rn18s	18S ribosomal RNA	MGI:97943	39983299	39985147	18S rRNA
ATAACGAACGAGACTCTGGCATGCTAACTAGTTAC	35	chr17	39984680	39984714	F	49	39	483	42.1144	658.605	15.6385	Rn18s	18S ribosomal RNA	MGI:97943	39983299	39985147	18S rRNA
TAACGAACGAGACTCTGGCATGCTAACTAGTTACG	35	chr17	39984681	39984715	F	81	65	549	70.1906	748.601	10.6653	Rn18s	18S ribosomal RNA	MGI:97943	39983299	39985147	18S rRNA
AACGAACGAGACTCTGGCATGCTAACTAGTTACGC	35	chr17	39984682	39984716	F	79	66	537	71.2705	732.238	10.2741	Rn18s	18S ribosomal RNA	MGI:97943	39983299	39985147	18S rRNA
ACGAACGAGACTCTGGCATGCTAACTAGTTACGCG	35	chr17	39984683	39984717	F	1121	516	3627	557.206	4945.67	8.87585	Rn18s	18S ribosomal RNA	MGI:97943	39983299	39985147	18S rRNA
CGGCTTTGGTGACTCTAGATAACCTCGGGCCGATC	35	chr17	39983586	39983620	F	525	198	1389	213.811	1894	8.85828	Rn18s	18S ribosomal RNA	MGI:97943	39983299	39985147	18S rRNA
CGAACGAGACTCTGGCATGCTAACTAGTTACGCGA	35	chr17	39984684	39984718	F	650	369	2448	398.467	3338.02	8.37717	Rn18s	18S ribosomal RNA	MGI:97943	39983299	39985147	18S rRNA
ATTCCGATAACGAACGAGACTCTGGCATGCTAAC	34	chr17	39984674	39984707	F	100	79	480	85.3086	654.514	7.67231	Rn18s	18S ribosomal RNA	MGI:97943	39983299	39985147	18S rRNA
CTCCTACTTGGATAACTGTGGTAATTCTAG	30	chr17	39983433	39983462	F	61	69	370	74.5101	504.522	6.77119	Rn18s	18S ribosomal RNA	MGI:97943	39983299	39985147	18S rRNA
CCTACTTGGATAACTGTGGTAATTCTAGAGCTAA	34	chr17	39983435	39983468	F	691	135	695	145.781	947.682	6.50075	Rn18s	18S ribosomal RNA	MGI:97943	39983299	39985147	18S rRNA
CTACTTGGATAACTGTGGTAATTCTAGAGCTAATA	35	chr17	39983436	39983470	F	712	138	708	149.02	965.409	6.47838	Rn18s	18S ribosomal RNA	MGI:97943	39983299	39985147	18S rRNA
GGCTTTGGTGACTCTAGATAACCTCGGGCCGATCG	35	chr17	39983587	39983621	F	4208	1810	8450	1954.54	11522.2	5.89509	Rn18s	18S ribosomal RNA	MGI:97943	39983299	39985147	18S rRNA
GAACGAGACTCTGGCATGCTAACTAGTTACGCGAC	35	chr17	39984685	39984719	F	148	101	467	109.065	636.788	5.83859	Rn18s	18S ribosomal RNA	MGI:97943	39983299	39985147	18S rRNA
GCTTTGGTGACTCTAGATAACCTCGGGCCGATCGC	35	chr17	39983588	39983622	F	299	121	559	130.663	762.237	5.83363	Rn18s	18S ribosomal RNA	MGI:97943	39983299	39985147	18S rRNA
AACGAGACTCTGGCATGCTAACTAGTTACGCGACC	35	chr17	39984686	39984720	F	275	226	914	244.047	1246.3	5.10681	Rn18s	18S ribosomal RNA	MGI:97943	39983299	39985147	18S rRNA
GCATTTGTGGTTCAGTGG	18	chr19	17893032	17893049	R	77	42	2210	45.3539	3013.49	66.4439	Pcsk5	proprotein convertase subtilisin/kexin type 5	MGI:97515	17507322	17912122	not sure if this is in a ncRNA
GCAGTCCGCCCGGAGGATTCAACCCGGCGGCGCGC	35	chr5	147072860	147072894	F	85	14	426	15.118	580.882	38.4232	Cdk8	cyclin-dependent kinase 8	MGI:1196224	147043251	147114450	28S rRNA
